# Supplementary material for: Nanoscale grinding: Unlocking the nutrient potential of oxidized phosphate rocks for sustainable fertilizer innovation
Source: PLoS One. 2025 May 9;20(5):e0321095. doi: 10.1371/journal.pone.0321095 (PMC12063831; doi:10.1371/journal.pone.0321095)
Supplement: S1 Dataset — This data includes the effect of acetic acid concentration, effect of reaction time and reusability studies. (XLSX) [file pone.0321095.s001.xlsx]

## Sheet: dataset
							Raw dataset
						Intial concentration experiments
HMP			HNP			MMP			MNP			LNP			LNP
AA/SP (w/w)	Dissolved P (ppm)		AA/SP (w/w)	Dissolved P (ppm)		AA/SP (w/w)	Dissolved P (ppm)		AA/SP (w/w)	Dissolved P (ppm)		AA/SP (w/w)	Dissolved P (ppm)		AA/SP (w/w)	Dissolved P (ppm)
0.5:1	173.1		0.5:1	622.8		0.5:1	251.28		0.5:1	555.51		0.5:1	3.25		0.5:1	23.925
1:1	282.2		1:1	1375.1		1:1	275.32		1:1	958.26		1:1	7.634		1:1	117.04
2:1	492.5		2:1	1991.4		2:1	464.45		2:1	1638.2		1:2	61.565		1:2	173.09
03:01:00	470.5		03:01:00	1977		03:01:00	410.84		03:01:00	1629.6		1:3	54.382		1:3	163.09
4:1	444.2		4:1	1929.5		4:1	392.6		4:1	1601.3		1:4	47.51		1:4	151.06
						Contact time experiments
HMP			HNP			MMP			MNP			LMP			LNP
Time (h)	Dissolved P (ppm)		Time (h)	Dissolved P (ppm)		Time (h)	Dissolved P (ppm)		Time (h)	Dissolved P (ppm)		Time (h)	Dissolved P (ppm)		Time (h)	Dissolved P (ppm)
0.5	413.42		0.5	1980.5		0.5	353.81		0.5	1374.5		0.5	43.63		0.5	186.35
1	430.61		1	2177.9		1	395.49		1	1463.3		1	44.1		1	189.89
2	435		2	2179.6		2	413.36		2	1476.5		2	49.34		2	198.07
4	400.26		4	2164.2		4	395.49		4	1445.4		4	46.48		4	195.4
6	380.14		6	2139		6	380.02		6	1437.2		6	45.676		6	192.93
							Reusability experiments
HMP			HNP			MMP			MNP			LMP			LNP
Cycle	Dissolved P (ppm)		Cycle	Dissolved P (ppm)			Dissolved P (ppm)		Cycle	Dissolved P (ppm)		Cycle	Dissolved P (ppm)		Cycle	Dissolved P (ppm)
1	265		1	1495		1	268.6		1	1087.6		1	33		1	125
2	265		2	1303.3		2	268.6		2	1087.6		2	31		2	119
3	170		3	980.6		3	240		3	646.6		3	28.3		3	86.6
4	152		4	810		4	215.3		4	516.6		4	25		4	75
5	103.3		5	306.6		5	206.6		5	253.3		5	20.3		5	63.3
